# Supplementary material for: Clinical and biological prognostic factors in follicular lymphoma patients
Source: PLoS One. 2022 Aug 4;17(8):e0272787. doi: 10.1371/journal.pone.0272787 (PMC9351995; doi:10.1371/journal.pone.0272787)
Supplement: S1 Raw data — Certficate of editing DMJNA_2_movm-a57z6.pdf This document certifies that the paper has been edited to ensure that the language is clear and free of errors. The logical presentation of ideas and the structure of the paper were also checked during the editing process. The edit was performed by professional editors at Editage, a division of Cactus Communications, in cooperation with Taylor & Francis Group. The intent of the author’s message was not altered in any way during the editing process. The quality of the edit has been guaranteed, with the assumption that our suggested changes have been accepted and have not been further altered without the knowledge of our editors. (XLSX) [file pone.0272787.s001.xlsx]

## Sheet: Munka1
Divízió
Klinika
Dátumtól
Dátumig
Beteg típus
Nem
Kortól
Korig
Sorrendezés
BNO Kód
Ráf. típus
Ref. dátum
Name	Histology 1-Gr1, 2-Gr2, 3a-Grade 3a, 3b-Grade 3b, empty - FL ND	POD24	PFS_202006	PFS event	OS_202006	OS event	age	Gender 1-male 2 female	primer PET/CT SUVmax	interim PET/CT SUVmax	restaging SUVmax	stage	A/B	bone marrow 0:neg, 1:poz ND-	ECOG	FLIPI1	FLIPI2	hgb	LDH	ß2-microglob	lymphocyte count	monocyta count	ly/mo ratio	entranodal involvement
Patient 1	1	0	45	1	45	0	44	1	14.3	3.3	2.95	4	a	0	0			138	154		1.1	0.38	2.89474	0
Patient 2	1	0	48	0	48	0	78	1	9		2	4	b	1	1	4	4	54	189	2.72	0.81	0.56	1.44643	1
Patient 3	2	0	42	0	42	0	65	1	8.6	2.18		3	B	0	0	3	3	149	200	3.32	1.32	0.37	3.56757	0
Patient 4	1	0	35	0	35	0	53	2	12.2	3.6	2.4	4	b	0	0	3	3	115	154	8.8	1	0.3	3.33333	1
Patient 5	3a	0	36	0	36	0	68	2	9.7		0.88	4	b	0	0	3		119	182		1.48	0.29	5.10345	1
Patient 6	3a	0	25	0	25	0	64	1	7.1		0.77	3	a	0	0	3	2	128	324	4.25	1.7	0.51	3.33333	0
Patient 7	2	1	20	1	20	0	57	1	11.5	11.2	4.73	3	a	0	0	2	1							0
Patient 8	1	0	21	0	21	0	51	2	8.7		2.1	4	b	1	0	1	1	151	203	1.54	2.17	0.72	3.01389	0
Patient 9		0	21	0	21	0	40	1	6.2	3.5	2.6	4	b	1	0	2	3	160	131	5.71	1.41	0.48	2.9375	1
Patient 10	1	0	21	0	21	0	53	2	6.2			4	b	1	0	1	0	132	141	1.81	1.57	0.28	5.60714	0
Patient 11	3a	1	14	1	14	0	50	2	28.9	3.5		4	a	1	0	2		140	237		1.79	0.53	3.37736	1
Patient 12	2	0	19	0	19	0	63	2	8.9	4.32	2.6	3	b	0	0	3		109	218		0.48	0.25	1.92	1
Patient 13	2	0	14	0	14	0	70	2	7.1		4.1	4	b	0	0	4	3	139	339	7.67	0.82	0.36	2.27778	1
Patient 14	3a	0	18	0	18	0	66	2	11.3		1.22	4	a	0	1	3	3	131	212	3.16	1.35	0.24	5.625
Patient 15	1	0	16	0	16	0	51	1	7.4		2.3	1	a	0	0	0	1	153	172	2.18	2.28	0.49	4.65306	0
Patient 16	1	0	16	0	16	0	43	1	7.6	1.7		3	a	0	0	1	0	162	221	1.57	1.39	0.29	4.7931	0
Patient 17	1	0	16	0	16	0	69	2	18.1	3.9	1.25	3	a	0	0	3		142	241		1.94	0.52	3.73077	0
Patient 18	3a	0	14	0	14	0	43	2	12.1	2.6	2.6	2	a	0	0	1	0	134	215	2.04	1.44	0.38	3.78947	0
Patient 19		0	14	0	14	0	57	2	11		0.68	2	a	0	0	1		130	230		1.69	0.46	3.67391	0
Patient 20	3a	0	14	0	14	0	38	1	15	1.7	1.7	3	b	0	0	3	1	127	311	2.78	1.43	0.006	238.333	0
Patient 21	2	0	12	0	12	0	59	2	12.1		1.3	4	a			2		122	205	3.75	2.67	0.41	6.5122
Patient 22	2	0	12	0	12	0	61	1	12.8		1.4	4	a	1	0	3	2	153	193	2.17	1.03	1.64	0.628049	1
Patient 23	1	0	9	0	9	0	78	2	3.7		3.3	3	a	0	1	3		140	199		1.4	2.26	0.619469	1
Patient 24	3a	0	9	0	9	0	58	2	1.95	1.66		4	a	0	0	2	0	139	193	1.55	1.22	0.05	24.4	1
Patient 25	1	1	16	1	136	0	45	1	12.34	4.3		2	a	0	0	1		161	382	2.5	0.87	0.26	3.34615
Patient 26	2	0	134	0	134	0	59	2	26.9			4	b	1	0	4	3	95	540	3.6	1.66	0.4	4.15
Patient 27	1	0	45	1	133	0	64	2				4	a	1	1	3	3	129	593	4	1.48	0.51	2.90196	1
Patient 28	2	0	133	0	133	0	48	2	5.8	1.8		4	a	1	0	1	1	141	302	1.9	1.88	0.32	5.875
Patient 29	2	0	132	0	132	0	59	1				4	a	0	0	1		148	329		2.01	0.44	4.56818	1
Patient 30	1	0	131	0	131	0	71	1				2	a	0	0	1		137	360	2.2	1.31	0.34	3.85294
Patient 31	1	1	6	1	131	0	51	2	5.7			4	a	0		2		129	322		1.05	0.24	4.375	1
Patient 32	3	1	9	1	127	0	58	1				4	b	0	1	3	2	135	514		0.63	0.37	1.7027	1
Patient 33	3	0	79	0	79	0	61	1	15.8	2		4	b	1	-	4	3	140	679	1.9	0.66	0.52	1.26923	1
Patient 34	1	0	124	0	124	0	63	1				1	a	0	0	1	1	142	348	1.9	0.77	0.18	4.27778	0
Patient 35	1	0	123	0	123	0	40	1				3	a	0	0	2	1	158	570	3.7	1.38	0.4	3.45
Patient 36	2	0	34	1	123	0	60	2	11	3.6		3	a	0	0	2	2	151	438	2.3	1.07	0.65	1.64615
Patient 37	3a	0	122	0	122	0	57	1		1.12	0.8	4	b	1	3	3	3	105	1021	5.4	6.97	0.38	18.3421	1
Patient 38	1	1	6	1	36	1	49	1				4	b	-	.					7.2				1
Patient 39	3a	0	122	0	122	0	46	2	9.3	1.3	1.1	3	a	0	0	1	0	127	286		1.06	0.18	5.88889
Patient 40	2	1	5	1	122	0	29	1				4	b	1	1			113	264	1.6	101.7	1.44	70.625	1
Patient 41		0	120	0	120	0	40	2	5.6	2.1	1.2	1	a	0	0	0	0	122	339	1.7	1.07	0.38	2.81579	0
Patient 42	1	1	15	1	23	1	47	2	14.13	3.33	0.89	4	b	1	1	4	3	111	474	2.2	1.25	0.46	2.71739
Patient 43	2	0	115	0	115	0	61	2	10	4.94		4	b	0		3	2	151	329	1.5	0.65	0.27	2.40741	1
Patient 44	2	0	115	0	115	0	47	2	9.5	5.72	1.69	4	b	1	0	2	2	132	459	3.4	3.82	0.35	10.9143	1
Patient 45	2	0	113	0	113	0	51	1	2.8			2	a	0	0	0	0	157	251	1.5	0.99	0.39	2.53846
Patient 46	2	1	4	1	16	0	50	2			0.9	4	a	0		3	1	125	444	3.7	0.91	0.33	2.75758
Patient 47	2	1	20	1	110	0	43	1	12.5	1.23	1.1	4	a	1	0	1	2	147	254	3	1.79	0.72	2.48611	1
Patient 48	3	0	110	0	110	0	56	2	11.6	4.1	1	4	a	1		2	2	130	391		1.22	0.55	2.21818	1
Patient 49	2	0	48	0	48	0	40	1	7.3	2.68	1.1	4	a	1		1	1	151	318	1.7	1.87	0.43	4.34884	1
Patient 50	1	0	109	0	109	0	51	1	16	6.53	4.3	4	b	1	1	3	4	103	459	3.2	0.8	0.47	1.70213	1
Patient 51	1	0	108	0	108	0	53	1	4.8	2.15	1.08	3	b	0	0	2	0	155	404	2	1.92	0.68	2.82353
Patient 52	0	0	77	0	77	0	67	2				4	a	0	1	3		167	360		1.63	0.72	2.26389	1
Patient 53	3a	0	7	0	7	0	85	2	32.65			4	a	0		4	3	143	514	3.1	1.42	0.3	4.73333	1
Patient 54	3a	0	51	1	60	1	40	2	13.4	2.4	0.9	3	a	0	0	3	1	127	960	2.4	0.8	0.25	3.2	0
Patient 55	2	0	106	0	106	0	74	2				1	a	0	0	1	3	121	169	3	1.17	0.42	2.78571	0
Patient 56	3b	0	106	0	106	0	54	1		1.1		4	a	1	2	2	1	121	862	2.03	1.08	0.62	1.74194	1
Patient 57	1	0	104	0	104	0	67	2	10.6	0.98		4	a	1	-	3		140	324		1.29	0.19	6.78947	1
Patient 58		0	103	0	103	0	58	2	21		2.72	3	a	0	0	3		138	350		1.09	0.26	4.19231
Patient 59	1	0	102	0	102	0	47	1	6.33		1.55	4	b	1	0	3	3	144	231	4.1	1.17	0.25	4.68	1
Patient 60	3a	1	7	1	102	0	56	2	11.64	5.1		4	a	1	0	2	2	135	287		1.6	0.59	2.71186	0
Patient 61	1	1	9	1	26	0	55	1	16.82			4	a	1	1	2	0		327	2.3				1
Patient 62	1	0	101	0	101	0	53	2	10.57			3	b	1	1	3	2	128	263	4	0.8	0.32	2.5
Patient 63	3a	1	3	1	100	0	54	2		3.98	1.57	3	b	1	0	3	1		950	2.2				1
Patient 64		0	4	0	4	1	51	2	9.45			4	b	0	1	4		57	953		2.84	0.99	2.86869	1
Patient 65	2	0	99	0	99	0	66	2	8.75		1.35	4	b	1	0	3	3	132	191	3	1.62	0.48	3.375	1
Patient 66	3a	0	99	0	99	0	69	2	22.46	0.89	0.76	3	b	0		4		109	264		1.82	0.52	3.5	0
Patient 67	2	0	99	0	99	0	55	1	7.17		0.67	4	a	1	0	2	1	171	182	1.9	5.21	0.46	11.3261
Patient 68	2	0	99	0	99	0	55	1	7.11		1.11	3	a	0	0	2	1	167	187	1.9	1.08	0.3	3.6
Patient 69	3a	0	97	0	97	0	61	2	8.43			3	b	1		3	2	144	211	2.4	1.23	0.29	4.24138	1
Patient 70	2	1	4	1	23	1	55	2	14.84			2	a	0				129	221	3.4	1.39	0.3	4.63333	1
Patient 71	1	0	20	0	20	0	62	2	9			4	b	1	1	2	3	123	200	2.6	3.47	0.43	8.06977	1
Patient 72	2	1	2	1	9	1	49	2	20.93	18.7		2	b	0	0	2	1	132	302	2.4	1.63	0.52	3.13462	1
Patient 73	2	0	54	1	93	0	30	1	8.92		1.12	3	b	0	0	2	1	156	179	2	1.37	0.56	2.44643	0
Patient 74		0	92	0	92	0	50	1	17.57	4.99	24.8	3	a	0	0	3		148	237	2.3	1.07	0.28	3.82143	1
Patient 75	3a	0	92	1	92	0	74	2	3.11		2.56	4	a	0		4	1	120	276	3	1.18	0.39	3.02564	0
Patient 76	2	1	12	1	31	0	49	2	1.15		0.78	1	b	0		1	0	155	260	1.9	2.18	0.45	4.84444	0
Patient 77	1	0	90	0	90	0	70	2	6.6		4	3	b	0	0	3	2	126	228	3.2	1.65	0.32	5.15625	1
Patient 78	3a	0	87	0	87	0	73	1	12.6			4	b	1	0	3	3	129	177	2.9	1.19	0.45	2.64444	1
Patient 79		0	87	0	87	0	50	1	9.58	2.39	2.2	1	a	0		0	0	154	200		1.85	0.29	6.37931	1
Patient 80	3a	1	14	1	43	0	51	1				3	a	0	0	2		152	416	2.2				0
Patient 81	1	0	18	0	18	0	78	1	1.62			4	b	1	2	4	3	121	236	4.2	0.89	0.28	3.17857
Patient 82	2	0	85	0	85	0	52	2	1.3	1.11	1.28	4	a	0	1	1	0	138	140	1.6	1.36	0.34	4	1
Patient 83	1	1	5	1	8	1	59	1				3	a	0	1	4	3	105	1926		0.89	1.16	0.767241	1
Patient 84	2	0	82	0	82	0	46	2	10.55		0.84	4	b	1	0	3	2	155	226	3.1	0.88	0.25	3.52	1
Patient 85	1	0	82	0	82	0	60	2	0.72		0.79	4	a	1	1	2	2	140	176	1.1	1.87	0.32	5.84375	1
Patient 86	2	0	42	1	71	1	41	1				4	a	1
Patient 87		0	47	1	55	0	49	1	16		0.89	3
Patient 88	2	0	20	0	20	0	57	1	3.1		1.02	1	a	0	0	0	0	146	170		1.4	0.34	4.11765	0
Patient 89	3b	0	19	0	19	0	53	1	6.12	20.9		1	b	0	0	0		144	178		2.16	0.5	4.32	0
Patient 90	2	0	34	1	78	0	49	2
Patient 91		0	78	0	78	0	68	2			1.16	4	a	1	1	3	4	140	254	6.7	0.31	0.47	0.659574	1
Patient 92	2	0	77	0	77	0	25	2	9.7	4.1	0.78	4	b	1	0	4	3	114	259		4.74	0.38	12.4737	1
Patient 93	1	1	22	1	35	0	48	2				1	a	0
Patient 94	0	0	74	0	74	0	37	2	13.3	2.8	1.6	3	a	0	0	2	2	146	218		1.64	0.42	3.90476	1
Patient 95	2	0	74	0	74	0	50	2				1	a	0	0	0	0	137	180	2.15	1.71	0.22	7.77273	0
Patient 96	3b	1	8	1	37	0	51	1	24.1	3.3		3	a	1		2	1	164	199		2.19	0.43	5.09302	1
Patient 97	2	0	42	1	72	0	40	2	26.8	3.7	2.76	4	b	0	2	4		86	375		0.67	0.7	0.957143	1
Patient 98		0	32	1	38	0	65	1	10	3.86	5.6	2	a	0		2	3	107	114	4.98	1.32	0.59	2.23729
Patient 99	3b	0	72	0	72	0	60	2	10.35	0.97	0.78	3	a	0	0	4	2	133	230	2.96	1.27	0.3	4.23333	1
Patient 100	2	0	37	0	37	0	80	1	13.1	3	0.87	4	b	1	1	3	3	127	223	4.66	1.96	0.42	4.66667	1
Patient 101	3b	1	17	1	30	1	73	2			2.8	4	b		2	4	3	123	263	21.3	4.47	0.45	9.93333	1
Patient 102	1	0	70	0	70	0	52	2	21.4	2.82	2.19	4	a	1		2	2	120	346		1.43	0.47	3.04255	1
Patient 103	1	0	69	0	69	0	55	2	9.4	2	1.4	3	a		0	2	2	140	175	2.7	3.14	0.31	10.129	1
Patient 104		1	7	1	7	0	57	1				4	b	1		3	3	126	269	3.8	6.18	0.73	8.46575	1
Patient 105	3b	0	68	0	68	0	72	1	8.45			2	a		0			148	163	1.86	1.23	0.16	7.6875	1
Patient 106	1	0	68	0	68	0	54	1	8.56	10	3.4	4	a	0	0	2	1	124	162	2.83	0.92	0.16	5.75	1
Patient 107		0	67	0	67	0	50	2	4.8			1	a	0	0	1	0	151	221	2.38	4.89	0.35	13.9714	1
Patient 108	1	0	64	0	64	0	61	1	9.5	2.3	2.6	4	a	1	0	2	4	152	177	3.86	1.14	0.26	4.38462
Patient 109	2	0	64	0	64	0	67	2	8.7		11.8	1	a			1		149	140	1.97	1.22	0.38	3.21053
Patient 110	2	0	61	0	61	0	54	2	3.64			2	a			0		129	189	2.61	1.65	0.38	4.34211
Patient 111	2	0	27	1	60	0	35	2	10	2.3	2.5	3		1										1
Patient 112	2	0	60	0	60	0	60	1				2	a	0		1	1	153	160	1.59	2.42	0.35	6.91429
Patient 113	3b	0	60	0	60	0	64	2		2.7	0.85	3	b	0	1	4	3	109	374	4.37	0.6	0.53	1.13208
Patient 114	2	0	59	0	59	0	39	1	6.8		1.97	1	a			0		150	192	1.39	1.75	0.32	5.46875
Patient 115	2	1	4	1	57	0	44	1	8.5	0.63		4	b	0		3								1
Patient 116	3a	0	57	0	57	0	73	2	0.97		2.3	1	a			1		134	185	2.96	1.81	0.37	4.89189
Patient 117	3a	1	6	1	17	0	64	1	13.4		10.5	3	a	1		3	2	156	184	2.58	1.68	0.75	2.24
Patient 118	1	0	37	1	56	0	58	1	10.7	0.82	0.76	4	b	1		3	3	142	277	3.33	7.21	0.98	7.35714	1
Patient 119	1	0	54	0	54	0	54	2	7.9	1.8	0.77	3	a	0	0	2		135	182		0.97	0.32	3.03125
Patient 120	1	0	52	0	52	0	52	2	23.9	0.7		3	a	0	0	2	1	140	303	2.68	2.04	0.3	6.8	1
Patient 121	3a	1	22	1	50	0	61	1	8.91		0.4	4												1
Patient 122	2	1	10	1	50	0	67	2	6.15	7.94		4	a	0		3	3	127	184	3.6	1.14	0.24	4.75	1
Patient 123	2	0	51	0	51	0	55	2	6.94		2.6	4	b			3		133	445		0.93	0.44	2.11364	1
Patient 124	2	1	21	1	21	0	48	1	11.03	3.55	3.3	4	a	-	1	3		149	332		2.56	0.83	3.08434	1
Patient 125	3a	1	8	1	8	0	68	1		6	5.6	4
Patient 126	2	0	46	0	46	0	62	2	4.8			3	a			2	1	130	220	2.12	2.98	0.78	3.82051	1
Patient 127	1	0	45	1	45	0	55	2	7.5		2	2	a		1			104			0.47	0.73	0.643836
Patient 128	2	0	44	0	44	0	46	2	6.8	1.95		4	b		1	3	2	127	324	7.06	2.22	0.48	4.625	1
Patient 129		1	4	1	4	0	50	2	21.7	4.4		4	b	1	3	4		82	964		6.16	0.36	17.1111	1
Patient 130		1	9	1	9	0	54	1				4		1	0	4								1
Patient 131		1	3	1	3	0	34	1				2	b			3		112	477		0.76	0.41	1.85366	1
Patient 132		1	8	1	31	1	40	1	13.8	5.7	9.5	3	b											1
Patient 133	1	0	38	0	38	0	47	2	8.2	1.8		3	a	0	0	2		136	184	1.36	0.94	0.4	2.35
Patient 134	3a	0	38	0	38	0	54	2	8.67			2	a	0	0	0	1	141	171	2.66	2.66	0.26	10.2308	1
Patient 135	1	0	37	0	37	0	49	1	5.9	2.7		4	a	1		3	0	139	263	2.38	1.49	0.28	5.32143	1
Patient 136	3a	0	37	0	37	0	71	2	5.89			3	a			3		130	244	2.23	1.33	0.35	3.8
Patient 137	1	0	23	0	23	1	51	2			2.2	3	b					125		48.7	0.85	0.4	2.125	1
Patient 138	1	0	34	0	34	0	62	2	1.6			1	a		0	2		137	237		1.25	0.42	2.97619
Patient 139	2	0	31	0	31	0	58	2	9.3	2.9	0.9	3	b	1	1	3		124	309		8.02	0.74	10.8378	1
Patient 140	2	0	6	0	6	1	54	2	8.3			4	b			4		116	309		2.15	0.34	6.32353
Patient 141	2	0	25	0	25	0	42	1	9.4		2.17	4	b	1		4		109	237		2.15	0.62	3.46774	1
Patient 142	1	0	22	0	22	0	66	1	6		2.6	4	b	1	2	4	5	117	174	4.03	2.33	0.6	3.88333	1
Patient 143	1	0	19	0	19	0	44	1	13		1.8	4	a	1		2	1	158	201	2.44	0.91	0.32	2.84375	1
